# Supplementary material for: Prostate-Specific Membrane Antigen in Anaplastic and Poorly Differentiated Thyroid Cancer—A New Diagnostic and Therapeutic Target?
Source: Cancers (Basel). 2021 Nov 14;13(22):5688. doi: 10.3390/cancers13225688 (PMC8616254; doi:10.3390/cancers13225688)
Supplement: Supplementary file 1 [file cancers-13-05688-s001.zip]

Archive with 1 entries (1 files):
- cancers-1443233-supplementary.pdf
